# Supplementary material for: Activating and inhibitory receptors on natural killer cells in patients with systemic lupus erythematosis-regulation with interleukin-15
Source: PLoS One. 2017 Oct 12;12(10):e0186223. doi: 10.1371/journal.pone.0186223 (PMC5638402; doi:10.1371/journal.pone.0186223)
Supplement: S1 Dataset — Headings are depicted in 20170920 Support information.xls. (XLS) [file pone.0186223.s001.xls]

## Sheet: Fig1
Human IL-15 serum
Normal	Inactive SLE	Active SLE
4.234	8.228	12.885
7.861	6.167	30.664
9.465	14.037	8.863
8.85	21.794	7.315
11.405	15.23	13.264
6.737	6.588	7.766
5.682	3.029	33.994
3.504	29.587	7.167
11.405	7.02	6.167
5.682	7.919	6.03
3.092	7.614	6.875
4.387	4.01	6.306
3.227	6.03	9.024
4.857	5.758	6.306
2.331	8.073	7.919
3.364	21.56	15.23
4.541	5.361	14.43
4.541	6.588	5.361
	6.731	6.446
	6.731	4.482
	7.766	4.604
	7.02	4.726
	9.351	76.831
	7.766	58.321
	6.731	72.49
	4.851	44.833
	4.243	44.515
	6.731
	6.875
	5.103
	5.492
	6.731
	4.726
	14.43
	6.167
	3.45
	4.126
	6.167
	27.74
	5.103
	3.67

## Sheet: Fig2
Cytotoxicity-PI%
Normal			Inactive SLE			Active SLE
Media	IL-15		Media	IL-15		Media	IL-15
5.4	17.3		4.6	22.7		7.6	11.7
13.1	23		7.8	8.9		3.9	5
11	48.8		5.3	10.1		0	5.7
15.1	70.1		1	2.6		4.3	13.3
17.2	50.9		8.2	38		5.8	29.7
6.8	46.1		5.6	34.6		3.4	24.2
13.3	34.2		3.7	24.3		9.1	15.2
34.7	53.4		2.7	13.5		0	3.4
4.4	30.7		14.3	41.1		0	0
15.1	53.4		0	5		0	0
			3.4	20.3		0	0.7
						1.2	5.8
						9.7	33.1
						2.9	7.1
						6.7	40.1
						6.4	16.1
						3.7	27.8
						3.4	8.8

## Sheet: Fig3
CD69%
Normal			Total SLE			Inactive SLE			Active SLE			CD56dim NK cells	Normal			Inactive SLE			Active SLE			CD56bright NK cells	Normal			Inactive SLE			Active SLE
Media	IL-15		Media	IL-15		Media	IL-15		Media	IL-15			Media	IL-15		Media	IL-15		Media	IL-15			Media	IL-15		Media	IL-15		Media	IL-15
17.6			7.5	83.8		7.5	83.8		0	25.5			6.3			7.3	84.3		1.2	14.2			5.8	73.9		6.5	89.3		4.3	19.9
15.5			16.8	39.7		16.8	39.7		9.9	15.1			1.5	68		2.9	17.5		3.9	38.4				92.1		2.7	25.9			50.3
	68.4		12	72.2		12	72.2		0.7	9.9				86.3		12.6	25.9		1.3	24				76.8		10.9	32.5		2.9	25.2
6	79.8		2.8	18.7		2.8	18.7		1.1	7.1				80.1		15.4			3.8	10			5.9	42.1		0	25		1.1	19.7
1.5	29		9	22.8		9	22.8		3.3	42.8			1.5	28		0	17.8		3.2	41.6			2.7	26.4		0	77.9		15.8	50.7
6.6	27.3		6	6.3		6	6.3		1.4	24.9			0.8	22.3		2.9	79.9		11.2	24			0.4	13.6		1.1	23.9			32.3
3	27.4		0.7			0.7			2.8	18.1			0.9	26		0.3	21.2		0.2	3.2			1	69.1		0.4	10.6		14	5.8
1.5	18.7		0.3	3.1		0.3	3.1		1.9	45.5			2.8	56		0.7	6.4		8.3	31.7			1.9	15.8			80.2			39.6
0.9	24.7		4.9	2		4.9	2		12.2	24.1			1.1	12.5		5	56.1		9.8				0.4	18.8		0	5.3		1.5	9.3
1.3	43.3		0.5	1.9		0.5	1.9		5.2	14.6			2.1	11		0.3	5.2		0.1	4.8			0.9	11.5		0	0		16.9	18.7
1.2	63.7		4.4	13.2		4.4	13.2		4.1	13.3			0.7	7.2		0.7	1.2		2.9	24.1			0	0		0	3.9		13.3	31.9
2.3	13.5		15.6			15.6			2.7	1.5			0	0.6		1.7	3.7		4.5	11.8			0	27.2		7.2	77.2
1.3	15.5		7.6	57.7		7.6	57.7		0.2	3.5			0.2	33.1		4.1	74.1						0.9	17.2		0
1.1	10.7		5.2	59.5		5.2	59.5		0	6.2			2.7	8.3		2.2							0.7	12.8		1	5.5
0.7	22.6		33.8	95.8		33.8	95.8		0.1	5.4			0.3	23.5		0.1	3						0	4.2		0	2.9
3.4	35		16.7	48.6		16.7	48.6		2.5	21.2			0.8	7.2		4.6	1.4						0	44.1		2.6	21.5
1.8	0.5		0.4	7.6		0.4	7.6		5.7	17.7			0.3	61.4		0.6	21.7						3.1	43.4		5.4	55.9
0.1	35.4		2.4	78.3		2.4	78.3		12				2	57.7		3.5	37.4						1	8.3		0	0.2
0.2	10.9		15.9	75		15.9	75		7.8				0.6	14.9		0.5	0.9
2.6	22.9		0.4	0		0.4	0		5.6
0.4	7.2		1.3	8.6		1.3	8.6		8.1
0.6	58.9		0.2	2.2		0.2	2.2		6.3
0.4	57.9		0.6	0.7		0.6	0.7		21.3	39.7
2.1	14.4		0.4	9.7		0.4	9.7		10.5	98.5
0.6			0.2	20.2		0.2	20.2		8.7	61
			0.4	9.9		0.4	9.9		7.1	44.1
			2.7	5		2.7	5		13.4	33.9
			0.6	1.5		0.6	1.5		8.6	66
			1.2	20.1		1.2	20.1		11.4	71.1
			11	29.3		11	29.3		8.9	28.5
			1.5	5		1.5	5		52.1	89.8
			3.6	3.1		3.6	3.1		46.5	87.8
			1.6	26.6		1.6	26.6		9.6	34.8
			0	4.7		0	4.7		9.9
			5	74.9		5	74.9		7.6	67.1
			0.1			0.1			1	1.2
			0.9	20		0.9	20		0.8	20.1
			3.8	41.1		3.8	41.1		4.3	5.5
			2	6.3		2	6.3		3.8	12.8
			1.9	3.8		1.9	3.8			2.2
			0	25.5						12.5
			9.9	15.1					5.2	11.6
			0.7	9.9					1.9	6.6
			1.1	7.1					2.7	0.5
			3.3	42.8
			1.4	24.9
			2.8	18.1
			1.9	45.5
			12.2	24.1
			5.2	14.6
			4.1	13.3
			2.7	1.5
			0.2	3.5
			0	6.2
			0.1	5.4
			2.5	21.2
			5.7	17.7
			12
			7.8
			5.6
			8.1
			6.3
			21.3	39.7
			10.5	98.5
			8.7	61
			7.1	44.1
			13.4	33.9
			8.6	66
			11.4	71.1
			8.9	28.5
			52.1	89.8
			46.5	87.8
			9.6	34.8
			9.9
			7.6	67.1
			1	1.2
			0.8	20.1
			4.3	5.5
			3.8	12.8
				2.2
				12.5
			5.2	11.6
			1.9	6.6
			2.7	0.5

## Sheet: Fig4
CD94MFI
Normal			SLE			Inactive SLE			Active SLE			CD56dim NK cells	Normal			Inactive SLE			Active SLE			CD56bright NK cells	Normal			Inactive SLE			Active SLE
Media	IL-15		Media	IL-15		Media	IL-15		Media	IL-15			Media	IL-15		Media	IL-15		Media	IL-15			Media	IL-15		Media	IL-15		Media	IL-15
2517			1695	2684		1695	2684		5920	5899			2507			1508	2288		2405	2624			2634			2607	3545		4714	3527
3277			3391	3990		3391	3990		8642	9689			3657			4814	4840		3183	3335			5175			7264	6741		5499	5489
3824	5028		777	1715		777	1715		2526	2933				4590		7758			4736	5433				3902		11070	13842		7399	8202
2352	3228		5199	6110		5199	6110		581	5135			2082	3084		4728			8057	7165			3128	6118		8902			12304	12059
3432	4949		9247	12578		9247	12578		3487	4478			4825	5139		6878	6709		2035	2144			5114	2643		8947	10225		2594	3078
4842	4545		1447	1605		1447	1605		5198	7035			4844	2224		4918	4588		4396	4658			5008	2643		4783	4943		7148	7185
3230	2849		2769			2769			9691	10933			2084	2210		7531	2425		3239	2655			2354	4927		13455	2820		6003	3782
4895	5223		8016	8983		8016	8983		2072	2616			3536	3854		6263	2607		2643	6962			4714	3605		8131	3749		3643	14590
3930	3140		4066	4955		4066	4955		4881	5098			2434	2552		1625	6470		5875	3253			3758	3478		2310	11652		8529	5716
1033	2353		5315	4911		5315	4911		2606	2500			2881	3177		2279	1970		2198	5951			4235	2773		3709	2318		2181	9153
1034	4452		4065	4599		4065	4599		3505	4257			2587	1899		2943	1814		2696				3528	2221		3781			4157
773	2955		2994	3248		2994	3248		3803	4599			2159	1882		2325	2478		1447	1441			2314	2119		3864	3467		2199	2192
1286	3217		4733			4733			3453	2754			1630	1268		2952	3166		2454	1538			2202	3053		3893	4036		4887	2162
1789	2600		1200	1710		1200	1710		2933	1666			1707	2070		2418			1226	3078			2498	2386		2786				4701
1000	2167		4845	5601		4845	5601		8465	11144			2212	1645		3956	4791						3220	2652		4750	5985
	4899		6468	6978		6468	6978		1536	1664			1745	1683		5106	5413						2809	1756		10185	2990
361	1125		6870	6905		6870	6905		2687	1799			1410	1233		3867	4123						2217	1815		5181	5189
537	1389		7582	6544		7582	6544		1278	3756			1387	1609		1513	1413						2302	3090		2283
610	2328		5059	5007		5059	5007		1980				1997	2181		2742	2718						2453	2984		3553	3763
747	1978		7334	8175		7334	8175		5767				1915	2023									3821
644	1929		2107	1873		2107	1873		1942
627	1339		3455	2534		3455	2534		5489
712	1631		1736	2096		1736	2096		5474
577	2353		2437	1847		2437	1847		1259	2051
630	2171		808	1037		808	1037		1284	1549
			3029	2460		3029	2460		5313	8075
			3203	3586		3203	3586		5928	5580
			2100	2092		2100	2092		2037	2696
			2477	2797		2477	2797		5572	6486
			1973	2501		1973	2501		4906	4201
			1880	2295		1880	2295		9682	12261
			1100	1393		1100	1393		3104	3764
			1849	2406		1849	2406		6715	7016
			4326	4332		4326	4332		7666	8501
			3225	3617		3225	3617		2246
			2261			2261			2259	2488
			4152	4669		4152	4669		1314	966
			1649	1598		1649	1598		1973	2613
			988	1562		988	1562		5452	6469
			2457	2642		2457	2642		3777	4648
			5920	5899
			8642	9689
			2526	2933
			581	5135
			3487	4478
			5198	7035
			9691	10933
			2072	2616
			4881	5098
			2606	2500
			3505	4257
			3803	4599
			3453	2754
			2933	1666
			8465	11144
			1536	1664
			2687	1799
			1278	3756
			1980
			5767
			1942
			5489
			5474
			1259	2051
			1284	1549
			5313	8075
			5928	5580
			2037	2696
			5572	6486
			4906	4201
			9682	12261
			3104	3764
			6715	7016
			7666	8501
			2246
			2259	2488
			1314	966
			1973	2613
			5452	6469
			3777	4648

## Sheet: Fig5
NKG2A%
Normal			SLE			Inactive SLE			Active SLE			CD56dim NK cells	Normal			Inactive SLE			Active SLE			CD56bright NK cells	Normal			Inactive SLE			Active SLE
Media	IL-15		Media	IL-15		Media	IL-15		Media	IL-15			Media	IL-15		Media	IL-15		Media	IL-15			Media	IL-15		Media	IL-15		Media	IL-15
18	34.9		18.6	16.9		18.6	16.9		14.4	20.9			11.5	25.1		19.3	23.4		14.9	32			56.4	62.1		28	35.1		35.1	35
3.4	17.8		15	22.9		15	22.9		27.7	19.6			2.6	1.8		10	8.7		31.2	16.2			22.5	23.5		56.3	53.7		41.7	54.9
12	26.1		13.6	24.4		13.6	24.4		47.9	55.9			1.3	10.5		6.7	12.2		41.1	43.1			28.5	34.7		39.4	48.8		49.1	66.4
15.4	28.6		20.8	31.3		20.8	31.3		19.1	56.6			6.5	15.8		5.2	10.1		14.5	1.2			28.6	48.8		38.5	43.4		70	46.9
20.5	41.2		20.7	22.2		20.7	22.2		18.6	27.7			8.4	20.4		18.3	22.8		5.1	9.7			43.8	55.7		18	43.2		16.7	21.3
15.5	14.8		30.7	37.6		30.7	37.6						36.1	45.2		3.7	1.1		52.2	55.4			53.3	79.2		28.9	16.3		64.8	59.6
16.7	17.5		36.3	44.9		36.3	44.9						29.2	52.3		7.7	11.7		13.2	20			70.1	76.9		33.3	39.8		37.6	66.7
			21.5	49.1		21.5	49.1						14.2	32		19.7	20.2						37.2	47		77.2	46.1
			14.4	20.9									9.4	8.9		30.8	35.7						46.1	38.3		63.2	67.4
			27.7										10	10.3		28.3	36.6						40.8	58.4		67.5	56.1
			47.9	55.9												14.5	38.7									45.8	67.8
			19.1	56.6
			18.6	27.7

## Sheet: Fig6
NKp30MFI
Normal			SLE			Inactive SLE			Active SLE			CD56dim NK cells	Normal			Inactive SLE			Active SLE			CD56bright NK cells	Normal			Inactive SLE			Active SLE
Media	IL-15		Media	IL-15		Media	IL-15		Media	IL-15			Media	IL-15		Media	IL-15		Media	IL-15			Media	IL-15		Media	IL-15		Media	IL-15
1690	2021		1267	1662		1267	1662			2427			1640	1791		1274	1704		2859	1926				2517		1202	1513		2692	2471
1396	1947			1792			1792		4269	2154			1322	1752		1343	1836		1818	2080			2536	2517		1400	2033		1945	2240
2078	1669		7621	3605		7621	3605		2372	5751			1385	1631		2121	2431		1672	3842			2068	1744		2664	2478		2391	9577
1638	1909		1342	2146		1342	2146		1844	2110			1735	1717		2238			1643	1854			2041	2046		2916			1981	2417
2284	2406		2424	2569		2424	2569		1793	7223			1855	2039		3190			1620	2017			2490	3627		4680			1927	2233
1843	2055		2303	2052		2303	2052		1667	2107			1428	2042			4210		1763	1975			2126	2043		5953	6036		1240	2270
3564	2104		4536			4536			1689	2250			1393	2096		3877	2938		1141	1403			1713	1999		3820	4621			1817
625	2420		2838	3390		2838	3390		1798	2068			1299	1391			1361		3167	4899			1420	1698		1272	1484		3231
954	917		6032	4459		6032	4459		2849	3000				2248		2627	2959		1357	1668			1510	2807		1943	2954		1341	5487
1447	1436		3951	3508		3951	3508		2133	2273			1442	2285		1936	2268		1181	1289			1985	2276		2127	2508		1298	1947
1564	2370		2060	2210		2060	2210		2932	1862			1460	1824					1793	1938			1825	2821					1675	1763
1536	2322		2655	2834		2655	2834			1526			1338	1611									1557	2028						2140
1297	2082		1030	1185		1030	1185		1309	1408			1366	2276									1649	2588
1303	1683		1195	1566		1195	1566		2192	2659			1252	2227									1822	3009
1263	2401		1298	1273		1298	1273		3187	5107				1668									1575	2207
1410	2404		1353	1483		1353	1483		1370	1759
			3057	3390		3057	3390		1209	1502
			2299			2299			1803	2041
			1002			1002
			1261	1437		1261	1437
			2601	2951		2601	2951
			1461	1386		1461	1386
			1622	1900		1622	1900
				2427
			4269	2154
			2372	5751
			1844	2110
			1793	7223
			1667	2107
			1689	2250
			1798	2068
			2849	3000
			2133	2273
			2932	1862
				1526
			1309	1408
			2192	2659
			3187	5107
			1370	1759
			1209	1502
			1803	2041

## Sheet: Fig7
NKp46MFI
Normal			SLE			Inactive SLE			Active SLE			CD56dim NK cells	Normal			Inactive SLE			Active SLE			CD56bright NK cells	Normal			Inactive SLE			Active SLE
Media	IL-15		Media	IL-15		Media	IL-15		Media	IL-15			Media	IL-15		Media	IL-15		Media	IL-15			Media	IL-15		Media	IL-15		Media	IL-15
2351			1719	1743		1719	1743		2713	1864			1694	1475		1577	1623		2370	1976			1773	1511		2097	1909		3179	2583
1892			2036	1458		2036	1458		3934	3233				1475			3314		2640	2237			1595	1507		4465	4213		3239	2608
1948			723	595		723	595		2526	2185			1669	1335		2778	1889		2390	1928			2339	1309		4844	3103		4149	2810
880	1517		4671			4671			3847	3180			1346	1798		2574			2029	1452			2639	1867		5656			3908	2956
911	1509		3566	2509		3566	2509		2879	2422			1987	1304		1481	1170		2294	1911			2780	1646		2048	1452		2987	2332
953	1325		1192	962		1192	962		2681	2374			1556	1691		2324			2482	2076			2314	2038		3149			3478	2897
981	1844		3061			3061			2845	2300			1996	1305		2595	2239		1581	1164			1291	1606		3435	2548		2342	1473
1010	1401		3014	2348		3014	2348		2607	2203			1730	947		2653	2247		3846	3093			1920	1224		3020	2522		4415	3691
961	1878		2705	2290		2705	2290		2718	2280			1327	1262		1374	1132		1137	1057			2676	1639		2261	1488		1735	1270
960	1617		2753	2332		2753	2332		2604	2152			1414	1228		1785	1407		1583	1161			2076	1686		2714	1788		2123	1536
809	2508		1340	1256		1340	1256		1525	1403			1455	1189		2400	2173		1742	1494			1595	1519		2511	2186		2083	1722
1272	576		1719	1354		1719	1354		1176	1166			1504	1128									1561	1410
1776	995		3112			3112			1635	1275			1271	1283									2111	1490
2271	1361		1033	1228		1033	1228			1053			1276	1034									3067	1250
1920	1418		1534	1223		1534	1223		2741	2483			1187	945										1265
1523	1274		1254	1221		1254	1221		3982	3348			1347
1295	1185		965	980		965	980		1200	1135
2061	1354		1657	1258		1657	1258		1642	1366
1586	1066		1571	1305		1571	1305		1805	1604
			1234			1234			1735
			1565	1358		1565	1358		2351
			1860	1562		1860	1562		4214
			1668	1468		1668	1468		4704	2048
			2199	1889		2199	1889
			2713	1864
			3934	3233
			2526	2185
			3847	3180
			2879	2422
			2681	2374
			2845	2300
			2607	2203
			2718	2280
			2604	2152
			1525	1403
			1176	1166
			1635	1275
				1053
			2741	2483
			3982	3348
			1200	1135
			1642	1366
			1805	1604
			1735
			2351
			4214
			4704	2048

## Sheet: Fig8
NKG2DMFI
Normal			SLE			Inactive SLE			Active SLE			CD56dim NK cells	Normal			Inactive SLE			Active SLE			CD56bright NK cells	Normal			Inactive SLE			Active SLE
Media	IL-15		Media	IL-15		Media	IL-15		Media	IL-15			Media	IL-15		Media	IL-15		Media	IL-15			Media	IL-15		Media	IL-15		Media	IL-15
936			752	849		752	849		1951	800			945			737	859		916	1254			951			834	844		1014	1628
790			721	890		721	890		976	1390			2444			961	1458		987	1526			2377			981	1692		1130	1922
2383			662	1314		662	1314		999	1339			854			972	1233		1045	1638				1301		1000	1430		1101	2101
2661	1092		988	1643		988	1643		911	1447			873	1467		918			929	964			984	1305		1135			1055	1314
2022	1296		1062	1387		1062	1387		993	1652			928	1308		1759	3594		715	964			1010	1935		2095	5112		739	987
1787	1750		947	1152		947	1152		1048	1884			942	1362		1220			1040	1167			990	1652		1586			1106	1116
1872	1477		1659			1659			976	1268			975	1315		2496	4626		887	1056			1050	1569		3039	5833		915	1196
2102	1425		1801	2515		1801	2515		716	983			948	1282		3691	4746		1738				1037	2118		2141	4407		1817	2612
2209	1773		2569	4753		2569	4753		1055	1156			1510	1418		1536	3157		1238				1011	1648		2282	5390		1696	2720
4387	1572		3783	4950		3783	4950		1034	1329			1730	3076		1799	3480		1103	1984			1751	2098		2321	2976		1587	2592
2810	1503		1698	2194		1698	2194		1122	1103			2207	3214		2440	2776		1323	1913			2495	4138					1547	2633
994	2124		2277	2441		2277	2441		2304	1022			1872	3551									2511	4203
1678	1474		936			936			886	1101			1480	2075									2890	5114
2688	3327		751			751			828	880			1249	2943									2035	2816
2191	3520		1551	1582		1551	1582		1410	2138			2008	5175									1677	3436
2205	3930		1805	3881		1805	3881		1784	2621			1549	4201									2879	6660
1955	2208		1098			1098			1287	2325													2714	6255
2338	3118		1661	3746		1661	3746		1158	2184
2845	5485		1826	3953		1826	3953		1370	2131
2987			1006	1316		1006	1316		3189
			2147	2586		2147	2586		790
			1951	800					818
			976	1390					1399
			999	1339					1017
			911	1447					922	1207
			993	1652
			1048	1884
			976	1268
			716	983
			1055	1156
			1034	1329
			1122	1103
			2304	1022
			886	1101
			828	880
			1410	2138
			1784	2621
			1287	2325
			1158	2184
			1370	2131
			3189
			790
			818
			1399
			1017
			922	1207

## Sheet: Fig9
NKAT2%
Normal			SLE			Inactive SLE			Active SLE			CD56dim NK cells	Normal			Inactive SLE			Active SLE			CD56bright NK cells	Normal			Inactive SLE			Active SLE
Media	IL-15		Media	IL-15		Media	IL-15		Media	IL-15			Media	IL-15		Media	IL-15		Media	IL-15			Media	IL-15		Media	IL-15		Media	IL-15
37.6			33.3	32.6		33.3	32.6		40.7	29.5			36.7	23.8		37.5	33.7		26.6	23.8			50.5	39.6		24.4	33.7		27	32.4
19			14.5	43.6		14.5	43.6		23.1	23.9			44.1	36.2		24.5	25		27.2	28.4			42.9	46.1		24.6	27		40.3	40.2
42.6			24.7	13.4		24.7	13.4		21.9	22.3			29.5	31.4		12.6	19.1		35.5	35.3			45.8	66.2		7.9	10.8		23.5	30.7
20.1	18.1		7.5	24.3		7.5	24.3		14	15.7			49.3	15.7		37.4			23.3	26.1			66.7	39.7		35.4			12.1	19.8
34.4	28.7		16.2	12.6		16.2	12.6		27.9	31.9			22.5	35		43.1	40.7		26.1	28.5			36.7	40.7		31.9	37.1		35.7	38.9
54.4	56.9		9.9	15.7		9.9	15.7		35.6	33.3			35.8	19		15.6			8.1	12.3			32	42.6		1.6			8.5	8.5
27.6	24.9		34	45.9		34	45.9		17.7	19.2			28.6	39.5		46.2	40.1		33.9	35.9			42.6	66.6		14.2	20.4		11.6	32.9
37.1	37		20.1	21.6		37.6	37.7		27.3	36			53.9	26.4		20.9	22.2		19.9	27			72.8	16.3		0	10.5		7.8	7.8
33.9	33.5		11.2	15.1		20.1	21.6		7.8	11.2			40.5	31.6		13	17.8		30.1	31.5			18.2	38.2		6	16.1		5.1	16.8
58.9	55		7.9	10.2		11.2	15.1		17.9	24.4			31.1	20.9		26.7	33.3		28.5	33.2			19.1	13.8		16.9	30.7		10.2	19.5
29.7	29.3		37.6	37.7		7.9	10.2		16.1	18.6			25.7	25.6		29.7	30.3		38	33.6			13.4	31.1		15.4	26.6		33
36.1	34.5		30.6	34.3		30.6	34.3		7.6	7.6			38.1	32.2									33.8	45.8
25.2	25.5		10.5	14.2		10.5	14.2		31.8	33			43.8	38.4									18.7	36.5
39.2	39.5		38.9	38		38.9	38		4	11.7			48.8	38.6									9.2	31.1
29.9	33.4		29.8			29.8			30.3	33.8
19	19.2		10.9	16		10.9	16		17.1	20.2
24.8	25.7		26.2	31.7		26.2	31.7		27.9	27.6
37.6	36.7			50.5			50.5		27	27.8
41.5	37.9		31.4	32.2		31.4	32.2		36.4	38.7
			40.7	29.5					32.8
			23.1	23.9					19
			21.9	22.3					10.2
			14	15.7					15.9
			27.9	31.9					21.2
			35.6	33.3					29.5	40.7
			17.7	19.2					14.2	6.6
			27.3	36					20.4	27.4
			7.8	11.2
			17.9	24.4
			16.1	18.6
			7.6	7.6
			31.8	33
			4	11.7
			30.3	33.8
			17.1	20.2
			27.9	27.6
			27	27.8
			36.4	38.7
			32.8
			19
			10.2
			15.9
			21.2
			29.5	40.7
			14.2	6.6
			20.4	27.4

## Sheet: Fig10
CD158a%
Normal			SLE			Inactive SLE			Active SLE			CD56dim NK cells	Normal			Inactive SLE			Active SLE			CD56bright NK cells	Normal			Inactive SLE			Active SLE
Media	IL-15		Media	IL-15		Media	IL-15		Media	IL-15			Media	IL-15		Media	IL-15		Media	IL-15			Media	IL-15		Media	IL-15		Media	IL-15
2	11.5		0.9	3.1		0.9	3.1		3.1	5.5			0.3	6.4		3.8	2.1		3	4.6			1.9	2.7		0	10.1		2.7	6.3
3.6	6.2		0.3	5		0.3	5		2.9	4.4			7.5	15.7		0.1	4.7		0.5	0.7			1.7	13.5		1.6	3.2		4.8	12
7	17.7		3.1	3.6		3.1	3.6		0.6	1.3			7.6	16.8		2.7	6.9		1.4	2						0	13.2		1.2	3.9
7.8	17		2.1	5.1		2.1	5.1		17				2	6.8		2.5	11.5		2.5	5.4			0	2.1		3.7	18.9		1.4	4.6
1.8	6.8		4.8			4.8			1.4	2.6			1.9	5.3		5.2	1.6		6.5	14.4			0.7	3.2		8.7	1.1		2	8.5
1.8	5.6		1.9	3.6		1.9	3.6		2.2	4.6			5.7	12.4		0.3			7	11.5			0.5	12.6					12.2	21.1
5.3	14.9		8.1	6.8		8.1	6.8		5.8	11.9			5.9	10.5									1.8	7.7
5.3	10.9		7.5	13.8		7.5	13.8		7.2	13.1			1.4	10									0.8	4.9
1.3			9	14.9		9	14.9		3.5	6.1
			1.1	4.4		1.1	4.4		4.8	5.7
			0	1.2		0	1.2		3.3	3.7
			0.6	9		0.6	9		3.8	6
			2.5	13		2.5	13
			5.1	4.6		5.1	4.6
			13.1	8.3		13.1	8.3
			3.3			3.3	4.4
			3.1	5.5
			2.9	4.4
			0.6	1.3
			17
			1.4	2.6
			2.2	4.6
			5.8	11.9
			7.2	13.1
			3.5	6.1
			4.8	5.7
			3.3	3.7
			3.8	6

[truncated: 2 more sheets: Fig11, Fig12]
